# Supplementary material for: Formation of False Context Fear Memory Is Regulated by Hypothalamic Corticotropin-Releasing Factor in Mice
Source: Int J Mol Sci. 2022 Jun 3;23(11):6286. doi: 10.3390/ijms23116286 (PMC9181353; doi:10.3390/ijms23116286)
Supplement: Supplementary file 1 [file ijms-23-06286-s001.zip]

Archive with 1 entries (1 files):
- ijms-1718457-supplementary.pdf
